# Supplementary material for: Replacing Antibiotics with Synergistic Probiotics–Microalgae Consortium in Mud Crab (Scylla paramamosain) Larviculture: Transcriptomic Evidence for Enhanced Innate Immunity, Oxidative Stress Response, and Metabolic Adaptability
Source: Antibiotics (Basel). 2026 May 16;15(5):498. doi: 10.3390/antibiotics15050498 (PMC13203683; doi:10.3390/antibiotics15050498)
Supplement: Supplementary file 1 [file antibiotics-15-00498-s001.zip]

Archive with 1 entries (1 files):
- antibiotics-4307061-SI.pdf
